# Supplementary material for: Microplastic-Contaminated Feed Interferes with Antioxidant Enzyme and Lysozyme Gene Expression of Pacific White Shrimp (Litopenaeus vannamei) Leading to Hepatopancreas Damage and Increased Mortality
Source: Animals (Basel). 2022 Nov 26;12(23):3308. doi: 10.3390/ani12233308 (PMC9740652; doi:10.3390/ani12233308)
Supplement: Supplementary file 1 [file animals-12-03308-s001.zip]

Archive with 1 entries (1 files):
- animals-1973387-supplementary.pdf
